# Supplementary material for: Fluorescence In Situ Hybridization in Primary Diagnosis of Biliary Strictures: A Single-Center Prospective Interventional Study
Source: Biomedicines. 2023 Mar 2;11(3):755. doi: 10.3390/biomedicines11030755 (PMC10045065; doi:10.3390/biomedicines11030755)
Supplement: Supplementary file 1 [file biomedicines-11-00755-s001.zip]

Archive with 1 entries (1 files):
- biomedicines-2215381-supplementary.pdf
